# Supplementary material for: Poly[μ2-hydroxido-μ4-sulfato-neodym­ium(III)]
Source: Acta Crystallogr Sect E Struct Rep Online. 2008 Jul 19;64(Pt 8):i49. doi: 10.1107/S1600536808021818 (PMC2961904; doi:10.1107/S1600536808021818)
Supplement: Supplementary file 1 [file e-64-00i49-sup1.cif]

##############################################################################
###                                                                        ###
###        Electronic paper (Acta Crystallographica Section E)             ###
###                                                                        ###
##############################################################################
#                                                                            #
# This CIF contains the data in a paper accepted for publication in Acta     #
# Crystallographica Section E. It conforms to the requirements of Notes      #
# for Authors for Section E, and has been peer reviewed under the auspices   #
# of the IUCr Commission on Journals.                                        #
#                                                                            #
# Full details of the Crystallographic Information File format               #
# are given in the paper "The Crystallographic Information File (CIF):       #
# a New Standard Archive File for Crystallography" by S. R. Hall, F. H.      #
# Allen and I. D. Brown [Acta Cryst. (1991), A47, 655-685].                  #
#                                                                            #
# The current version of the core CIF dictionary is obtainable from          #
# ftp://ftp.iucr.org/pub/cif_core.dic. The current version number is 2.4.    #
#                                                                            #
# Software is freely available for graphical display of the structure(s) in  #
# this CIF.  For information consult the CIF home page http://www.iucr.org/  #
# cif/home.html                                                              #
#                                                                            #
# This file may be used for bona fide research purposes within the           #
# scientific community so long as proper attribution is given to the journal # 
# article from which it was obtained.                                        #
#                                                                            #
##############################################################################
                                             
data_global
_audit_creation_method     '?'
_journal_date_recd_electronic     2008-07-02
_journal_date_accepted     2008-07-13
_journal_name_full     'Acta Crystallographica, Section E'
_journal_year     2008
_journal_volume     64
_journal_issue      8
_journal_page_first     i49
_journal_page_last     i49
_journal_paper_category     QI
_journal_coeditor_code     BR2079
_publ_contact_author_name     'Jingmei Lu'
_publ_contact_author_address
;
School of Life Sciences
Northeast Normal University
Changchun 130024
People's Republic of China
;
_publ_contact_author_email     jingmeilu@yahoo.cn
_publ_contact_author_fax     '?'
_publ_contact_author_phone     '?'
_publ_section_title
;
Poly[\m~2~-hydroxido-\m~4~-sulfato-neodymium(III)]
;
loop_
    _publ_author_name
    _publ_author_address
    'Tao Zhang'
;
School of Life Sciences
Northeast Normal University
Changchun 130024
People's Republic of China
;
    'Jingmei Lu'
;
School of Life Sciences
Northeast Normal University
Changchun 130024
People's Republic of China
;
data_I
_audit_creation_method     SHELXL-97
_chemical_name_systematic
;
Poly[\m~2~-hydroxido-\m~4~-sulfato-neodymium(III)]
;
_chemical_name_common     ?
_chemical_formula_moiety     'H Nd O5 S'
_chemical_formula_sum     'H Nd O5 S'
_chemical_formula_structural     'Nd (S O4) (O H)'
_chemical_formula_iupac     '[Nd (O H) (S O4)]'
_chemical_formula_weight     257.31
_chemical_melting_point     ?
_symmetry_cell_setting     'Monoclinic'
_symmetry_space_group_name_H-M     'P 21/n'
_symmetry_space_group_name_Hall     '-P 2yn'
loop_
    _symmetry_equiv_pos_as_xyz
    'x, y, z'
    '-x+1/2, y+1/2, -z+1/2'
    '-x, -y, -z'
    'x-1/2, -y-1/2, z-1/2'
_cell_length_a     4.4678(9)
_cell_length_b     12.432(2)
_cell_length_c     6.8575(13)
_cell_angle_alpha     90.00
_cell_angle_beta     106.324(3)
_cell_angle_gamma     90.00
_cell_volume     365.53(12)
_cell_formula_units_Z     4
_cell_measurement_reflns_used     150
_cell_measurement_theta_min     2.30
_cell_measurement_theta_max     22.50
_cell_measurement_temperature     293(2)
_exptl_crystal_description     Block
_exptl_crystal_colour     Pink
_exptl_crystal_size_max     0.10
_exptl_crystal_size_mid     0.08
_exptl_crystal_size_min     0.06
_exptl_crystal_density_diffrn     4.676
_exptl_crystal_density_meas     ?
_exptl_crystal_density_method     'not measured'
_exptl_crystal_F_000     468
_exptl_absorpt_coefficient_mu     14.658
_exptl_absorpt_correction_type     multi-scan
_exptl_absorpt_process_details     '(SADABS; Sheldrick, 2003)'
_exptl_absorpt_correction_T_min     0.3219
_exptl_absorpt_correction_T_max     0.4733
_exptl_special_details
;
;
_diffrn_ambient_temperature     293(2)
_diffrn_radiation_type     MoK\a
_diffrn_radiation_wavelength     0.71073
_diffrn_radiation_source     'fine-focus sealed tube'
_diffrn_radiation_monochromator     graphite
_diffrn_measurement_device_type     'Bruker APEXII CCD'
_diffrn_measurement_method     \w
_diffrn_detector_area_resol_mean     ?
_diffrn_reflns_number     1837
_diffrn_reflns_av_R_equivalents     0.0128
_diffrn_reflns_av_sigmaI/netI     0.0149
_diffrn_reflns_theta_min     3.28
_diffrn_reflns_theta_max     25.47
_diffrn_reflns_theta_full     25.47
_diffrn_measured_fraction_theta_max     0.991
_diffrn_measured_fraction_theta_full     0.991
_diffrn_reflns_limit_h_min     -3
_diffrn_reflns_limit_h_max     5
_diffrn_reflns_limit_k_min     -14
_diffrn_reflns_limit_k_max     15
_diffrn_reflns_limit_l_min     -7
_diffrn_reflns_limit_l_max     8
_diffrn_standards_number     0
_diffrn_standards_interval_count     .
_diffrn_standards_interval_time     .
_diffrn_standards_decay_%     ?
_refine_special_details
;
Refinement of <i>F</i>^2^ against ALL reflections. The weighted <i>R</i>-factor
<i>wR</i> and goodness of fit <i>S</i> are based on <i>F</i>^2^, conventional
<i>R</i>-factors <i>R</i> are based on <i>F</i>, with <i>F</i> set to zero for
negative <i>F</i>^2^. The threshold expression of <i>F</i>^2^ >
\s(<i>F</i>^2^) is used only for calculating <i>R</i>-factors(gt) <i>etc</i>.
and is not relevant to the choice of reflections for refinement.
<i>R</i>-factors based on <i>F</i>^2^ are statistically about twice as large
as those based on <i>F</i>, and <i>R</i>- factors based on ALL data will be
even larger.
;
_reflns_number_total     675
_reflns_number_gt     669
_reflns_threshold_expression     I>2\s(I)
_refine_ls_structure_factor_coef     Fsqd
_refine_ls_matrix_type     full
_refine_ls_R_factor_all     0.0227
_refine_ls_R_factor_gt     0.0224
_refine_ls_wR_factor_gt     0.0559
_refine_ls_wR_factor_ref     0.0562
_refine_ls_goodness_of_fit_ref     1.238
_refine_ls_restrained_S_all     1.237
_refine_ls_number_reflns     675
_refine_ls_number_parameters     67
_refine_ls_number_restraints     1
_refine_ls_hydrogen_treatment     mixed
_refine_ls_weighting_scheme     calc
_refine_ls_weighting_details
          'calc w=1/[\s^2^(Fo^2^)+(0.035P)^2^+0.7631P] where P=(Fo^2^+2Fc^2^)/3'
_atom_sites_solution_hydrogens     difmap
_atom_sites_solution_primary     direct
_atom_sites_solution_secondary     difmap
_refine_ls_shift/su_max     0.001
_refine_ls_shift/su_mean     0.000
_refine_diff_density_max     0.563
_refine_diff_density_min     -2.275
_refine_ls_extinction_method     none
_refine_ls_extinction_coef     ?
loop_
    _atom_type_symbol
    _atom_type_description
    _atom_type_scat_dispersion_real
    _atom_type_scat_dispersion_imag
    _atom_type_scat_source
    'O' 'O' 0.0106 0.0060
                         'International Tables Vol C Tables 4.2.6.8 and 6.1.1.4'
    'H' 'H' 0.0000 0.0000
                         'International Tables Vol C Tables 4.2.6.8 and 6.1.1.4'
    'S' 'S' 0.1246 0.1234
                         'International Tables Vol C Tables 4.2.6.8 and 6.1.1.4'
    'Nd' 'Nd' -0.1943 3.0179
                         'International Tables Vol C Tables 4.2.6.8 and 6.1.1.4'
_computing_data_collection     'APEX2 (Bruker, 2005)'
_computing_cell_refinement     'SAINT (Bruker, 2005)'
_computing_data_reduction     'SAINT (Bruker, 2005)'
_computing_structure_solution     'SHELXS97 (Sheldrick, 2008)'
_computing_structure_refinement     'SHELXL97 (Sheldrick, 2008)'
_computing_molecular_graphics     'SHELXTL (Sheldrick, 2008)'
_computing_publication_material     'SHELXTL (Sheldrick, 2008)'
loop_
    _atom_site_type_symbol
    _atom_site_label
    _atom_site_fract_x
    _atom_site_fract_y
    _atom_site_fract_z
    _atom_site_U_iso_or_equiv
    _atom_site_adp_type
    _atom_site_calc_flag
    _atom_site_refinement_flags
    _atom_site_occupancy
    _atom_site_disorder_assembly
    _atom_site_disorder_group
    Nd Nd1 0.14116(6) 0.93569(2) 0.80136(4) 0.00655(15) Uani d . 1 . .
    S S1 0.4852(3) 0.85400(10) 0.38900(18) 0.0059(3) Uani d . 1 . .
    O O1 0.3672(9) 0.8343(3) 0.5628(6) 0.0136(8) Uani d . 1 . .
    O O2 0.2485(9) 0.9040(3) 0.2196(6) 0.0127(8) Uani d . 1 . .
    O O3 0.7563(9) 0.9295(3) 0.4498(6) 0.0105(8) Uani d . 1 . .
    O O4 0.5923(9) 0.7539(3) 0.3200(6) 0.0129(8) Uani d . 1 . .
    O O5 0.3028(9) 1.0847(3) 1.0385(6) 0.0081(7) Uani d D 1 . .
    H H1 0.295(14) 1.148(2) 0.997(9) 0.010 Uiso d D 1 . .
loop_
    _atom_site_aniso_label
    _atom_site_aniso_U_11
    _atom_site_aniso_U_22
    _atom_site_aniso_U_33
    _atom_site_aniso_U_12
    _atom_site_aniso_U_13
    _atom_site_aniso_U_23
    Nd1 0.0075(2) 0.0051(2) 0.0073(2) 0.00001(8) 0.00245(14) -0.00073(8)
    S1 0.0073(6) 0.0040(6) 0.0068(6) 0.0003(4) 0.0026(5) -0.0001(4)
    O1 0.0172(19) 0.0129(19) 0.0136(19) 0.0013(16) 0.0093(16) 0.0003(15)
    O2 0.0096(18) 0.0133(18) 0.0131(18) 0.0026(16) -0.0002(15) 0.0032(15)
    O3 0.0088(19) 0.008(2) 0.015(2) -0.0023(13) 0.0036(16) -0.0004(13)
    O4 0.0196(19) 0.0066(19) 0.015(2) 0.0037(15) 0.0092(17) -0.0002(14)
    O5 0.0080(18) 0.0034(16) 0.0122(18) 0.0005(14) 0.0016(14) 0.0027(14)
_geom_special_details
;
All e.s.d.'s (except the e.s.d. in the dihedral angle between two l.s. planes)
are estimated using the full covariance matrix. The cell e.s.d.'s are taken
into account individually in the estimation of e.s.d.'s in distances, angles
and torsion angles; correlations between e.s.d.'s in cell parameters are only
used when they are defined by crystal symmetry. An approximate (isotropic)
treatment of cell e.s.d.'s is used for estimating e.s.d.'s involving l.s.
planes.
;
loop_
    _geom_bond_atom_site_label_1
    _geom_bond_atom_site_label_2
    _geom_bond_site_symmetry_2
    _geom_bond_distance
    _geom_bond_publ_flag
    Nd1 O4 4_576 2.374(4) ?
    Nd1 O5 3_677 2.431(4) ?
    Nd1 O5 . 2.437(4) ?
    Nd1 O1 . 2.492(4) ?
    Nd1 O3 3_676 2.535(4) ?
    Nd1 O5 3_577 2.536(4) ?
    Nd1 O3 1_455 2.538(4) ?
    Nd1 O2 3_576 2.624(4) ?
    Nd1 O2 1_556 2.800(4) ?
    Nd1 Nd1 3_577 3.6744(7) ?
    Nd1 Nd1 3_677 3.9178(7) ?
    S1 O1 . 1.453(4) ?
    S1 O4 . 1.459(4) ?
    S1 O2 . 1.470(4) ?
    S1 O3 . 1.496(4) ?
    O2 Nd1 3_576 2.624(4) ?
    O2 Nd1 1_554 2.800(4) ?
    O3 Nd1 3_676 2.535(4) ?
    O3 Nd1 1_655 2.538(4) ?
    O4 Nd1 4_675 2.374(4) ?
    O5 Nd1 3_677 2.431(4) ?
    O5 Nd1 3_577 2.536(4) ?
loop_
    _geom_angle_atom_site_label_1
    _geom_angle_atom_site_label_2
    _geom_angle_atom_site_label_3
    _geom_angle_site_symmetry_1
    _geom_angle_site_symmetry_3
    _geom_angle
    _geom_angle_publ_flag
    O4 Nd1 O5 4_576 3_677 88.26(13) ?
    O4 Nd1 O5 4_576 . 137.19(13) ?
    O5 Nd1 O5 3_677 . 72.81(14) ?
    O4 Nd1 O1 4_576 . 66.02(13) ?
    O5 Nd1 O1 3_677 . 72.10(13) ?
    O5 Nd1 O1 . . 136.35(13) ?
    O4 Nd1 O3 4_576 3_676 136.85(12) ?
    O5 Nd1 O3 3_677 3_676 91.10(13) ?
    O5 Nd1 O3 . 3_676 82.80(13) ?
    O1 Nd1 O3 . 3_676 72.80(12) ?
    O4 Nd1 O5 4_576 3_577 77.43(13) ?
    O5 Nd1 O5 3_677 3_577 128.19(16) ?
    O5 Nd1 O5 . 3_577 84.74(13) ?
    O1 Nd1 O5 . 3_577 138.09(13) ?
    O3 Nd1 O5 3_676 3_577 132.32(12) ?
    O4 Nd1 O3 4_576 1_455 88.46(12) ?
    O5 Nd1 O3 3_677 1_455 139.42(13) ?
    O5 Nd1 O3 . 1_455 130.63(11) ?
    O1 Nd1 O3 . 1_455 69.68(13) ?
    O3 Nd1 O3 3_676 1_455 65.06(14) ?
    O5 Nd1 O3 3_577 1_455 90.27(13) ?
    O4 Nd1 O2 4_576 3_576 133.45(13) ?
    O5 Nd1 O2 3_677 3_576 133.02(12) ?
    O5 Nd1 O2 . 3_576 61.74(12) ?
    O1 Nd1 O2 . 3_576 137.14(12) ?
    O3 Nd1 O2 3_676 3_576 72.81(13) ?
    O5 Nd1 O2 3_577 3_576 60.80(12) ?
    O3 Nd1 O2 1_455 3_576 73.07(12) ?
    O4 Nd1 O2 4_576 1_556 78.28(12) ?
    O5 Nd1 O2 3_677 1_556 70.32(12) ?
    O5 Nd1 O2 . 1_556 59.36(12) ?
    O1 Nd1 O2 . 1_556 128.08(12) ?
    O3 Nd1 O2 3_676 1_556 141.03(12) ?
    O5 Nd1 O2 3_577 1_556 58.11(12) ?
    O3 Nd1 O2 1_455 1_556 147.55(12) ?
    O2 Nd1 O2 3_576 1_556 94.78(11) ?
    O4 Nd1 Nd1 4_576 3_577 109.65(10) ?
    O5 Nd1 Nd1 3_677 3_577 103.34(9) ?
    O5 Nd1 Nd1 . 3_577 43.41(9) ?
    O1 Nd1 Nd1 . 3_577 173.45(9) ?
    O3 Nd1 Nd1 3_676 3_577 112.42(8) ?
    O5 Nd1 Nd1 3_577 3_577 41.33(8) ?
    O3 Nd1 Nd1 1_455 3_577 115.79(9) ?
    O2 Nd1 Nd1 3_576 3_577 49.41(8) ?
    O2 Nd1 Nd1 1_556 3_577 45.37(8) ?
    O4 Nd1 Nd1 4_576 3_677 115.94(9) ?
    O5 Nd1 Nd1 3_677 3_677 36.45(9) ?
    O5 Nd1 Nd1 . 3_677 36.35(9) ?
    O1 Nd1 Nd1 . 3_677 105.03(9) ?
    O3 Nd1 Nd1 3_676 3_677 86.21(9) ?
    O5 Nd1 Nd1 3_577 3_677 109.06(9) ?
    O3 Nd1 Nd1 1_455 3_677 151.19(8) ?
    O2 Nd1 Nd1 3_576 3_677 97.41(9) ?
    O2 Nd1 Nd1 1_556 3_677 58.27(8) ?
    Nd1 Nd1 Nd1 3_577 3_677 72.017(16) ?
    O1 S1 O4 . . 110.5(2) ?
    O1 S1 O2 . . 111.9(2) ?
    O4 S1 O2 . . 109.4(2) ?
    O1 S1 O3 . . 109.2(2) ?
    O4 S1 O3 . . 108.2(2) ?
    O2 S1 O3 . . 107.5(2) ?
    S1 O1 Nd1 . . 139.5(2) ?
    S1 O2 Nd1 . 3_576 133.1(2) ?
    S1 O2 Nd1 . 1_554 138.3(2) ?
    Nd1 O2 Nd1 3_576 1_554 85.22(11) ?
    S1 O3 Nd1 . 3_676 120.8(2) ?
    S1 O3 Nd1 . 1_655 124.3(2) ?
    Nd1 O3 Nd1 3_676 1_655 114.94(14) ?
    S1 O4 Nd1 . 4_675 155.2(3) ?
    Nd1 O5 Nd1 3_677 . 107.19(14) ?
    Nd1 O5 Nd1 3_677 3_577 128.19(16) ?
    Nd1 O5 Nd1 . 3_577 95.26(12) ?
loop_
    _geom_hbond_atom_site_label_D
    _geom_hbond_atom_site_label_H
    _geom_hbond_atom_site_label_A
    _geom_hbond_site_symmetry_A
    _geom_hbond_distance_DH
    _geom_hbond_distance_HA
    _geom_hbond_distance_DA
    _geom_hbond_angle_DHA
    _geom_hbond_publ_flag
    O5 H1 O1 2_556 0.83(3) 2.43(3) 3.224(5) 160(6) yes
