# Supplementary material for: Poly[μ2-hydroxido-μ4-sulfato-neodym­ium(III)]
Source: Acta Crystallogr Sect E Struct Rep Online. 2008 Jul 19;64(Pt 8):i49. doi: 10.1107/S1600536808021818 (PMC2961904; doi:10.1107/S1600536808021818)
Supplement: Supplementary file 2 [file e-64-00i49-Isup2.hkl]

# 
# h,k,l, Fc-squared, Fo-squared, sigma(Fo-squared) and status flag 
# 
data_I
_shelx_title ' dsh16 in P2(1)/n' 
_shelx_refln_list_code          4 
_shelx_F_calc_maximum      235.51 
_exptl_crystal_F_000       468.00 
_reflns_d_resolution_high  0.8262 
 
loop_ 
 _symmetry_equiv_pos_as_xyz 
 'x, y, z' 
 '-x+1/2, y+1/2, -z+1/2' 
 '-x, -y, -z' 
 'x-1/2, -y-1/2, z-1/2' 
 
_cell_length_a     4.4678 
_cell_length_b    12.4318 
_cell_length_c     6.8575 
_cell_angle_alpha  90.000 
_cell_angle_beta  106.324 
_cell_angle_gamma  90.000 
 
_shelx_F_squared_multiplier     1.000 
 
loop_ 
 _refln_index_h 
 _refln_index_k 
 _refln_index_l 
 _refln_F_squared_calc 
 _refln_F_squared_meas 
 _refln_F_squared_sigma 
 _refln_observed_status 
   2   0   0     2207.80     2523.29     54.31 o 
   4   0   0     6080.54     5989.73    125.15 o 
   1   1   0     5527.67     5991.65     66.80 o 
   2   1   0     4924.56     5248.33     88.13 o 
   3   1   0    15432.09    15331.92    130.99 o 
   4   1   0      560.44      550.91     24.38 o 
   5   1   0     1501.15     1421.03     57.51 o 
   0   2   0    19285.78    15193.33    232.52 o 
   1   2   0    13589.81    13451.99    129.83 o 
   2   2   0     4339.33     4787.77     49.65 o 
   3   2   0     4420.20     4573.29     54.16 o 
   4   2   0     4019.85     4028.41     69.72 o 
   5   2   0     3553.84     3544.88     72.80 o 
   1   3   0    11415.59    11232.78    184.30 o 
   2   3   0    22117.76    20552.49    204.47 o 
   3   3   0      715.53      714.63     19.11 o 
   4   3   0     3464.57     3352.01     62.96 o 
   5   3   0       31.94       42.82     15.68 o 
   0   4   0     6141.06     6245.42     79.99 o 
   1   4   0    12063.19    11459.10     83.01 o 
   2   4   0        0.82       26.11      9.93 o 
   3   4   0     4099.60     4181.66     53.97 o 
   4   4   0      628.60      613.77     20.83 o 
   5   4   0     8537.63     8301.44    124.68 o 
   1   5   0     2257.84     2451.98     26.49 o 
   2   5   0    30465.36    28530.00    277.23 o 
   3   5   0     2770.54     2817.47     43.64 o 
   4   5   0      859.71      903.43     30.79 o 
   0   6   0    25028.83    22661.94    678.40 o 
   1   6   0     4696.15     4753.50     44.37 o 
   2   6   0     5422.87     5788.54     79.96 o 
   3   6   0     1677.26     1693.98     33.71 o 
   4   6   0     5546.89     5745.59     76.98 o 
   1   7   0    17211.49    16719.33    205.29 o 
   2   7   0      335.88      370.96     14.51 o 
   3   7   0     5837.82     5713.39     88.84 o 
   4   7   0      178.42      203.34     14.47 o 
   0   8   0    22197.18    20469.06    173.08 o 
   1   8   0       31.67       44.57      4.74 o 
   2   8   0     3548.67     3597.19     51.39 o 
   3   8   0       58.19       74.38      8.81 o 
   4   8   0     9184.53     9011.57    107.70 o 
   1   9   0     3809.43     3906.96     44.47 o 
   2   9   0     3913.31     4020.82     57.40 o 
   3   9   0     8897.83     8920.69    103.33 o 
   4   9   0      399.37      341.37     23.28 o 
   0  10   0    14016.06    13609.77    128.33 o 
   1  10   0     5180.78     5457.39     69.02 o 
   2  10   0      534.53      581.89     20.63 o 
   3  10   0     2624.17     2646.53     49.87 o 
   1  11   0        6.57       31.91     17.51 o 
   2  11   0    11791.00    11966.82    127.19 o 
   3  11   0     2324.19     2351.25     48.51 o 
   0  12   0     2604.11     2475.73     54.48 o 
   1  12   0     6344.06     6499.47     96.22 o 
   2  12   0      214.17      208.04     14.31 o 
   3  12   0     3549.72     3753.96     79.58 o 
   1  13   0       99.80      125.15     14.68 o 
   2  13   0     6523.49     6653.90    164.81 o 
   0  14   0    11384.43    10975.27    216.97 o 
   1  14   0     2057.93     2090.45     56.10 o 
  -5   0   1     9221.87     8839.99    176.15 o 
  -3   0   1    10000.12    10112.05    184.35 o 
  -1   0   1     2551.37     2647.27     43.96 o 
   1   0   1    55465.59    44785.35    612.01 o 
   3   0   1     3895.74     4017.75     57.44 o 
  -5   1   1      228.23      223.94     17.08 o 
  -4   1   1       24.43       36.96     14.29 o 
  -3   1   1      931.70      969.31     31.84 o 
  -2   1   1    34289.79    30600.26    627.18 o 
  -1   1   1     9370.67     9332.29     74.04 o 
   0   1   1      897.71     1007.52     11.35 o 
   1   1   1     5857.76     6110.83     45.33 o 
   2   1   1    14265.02    14354.28    100.96 o 
   3   1   1      796.77      848.14     19.66 o 
   4   1   1     6193.09     6173.51     93.63 o 
  -5   2   1     2655.37     2641.19     60.31 o 
  -4   2   1    13847.31    12956.78    151.76 o 
  -3   2   1     3663.91     3677.11     46.28 o 
  -2   2   1     1730.33     1945.11     33.22 o 
  -1   2   1     7336.29     7577.63     62.01 o 
   0   2   1     9167.67     9014.07     64.85 o 
   1   2   1     6238.73     6277.23     47.20 o 
   2   2   1     8985.99     9142.72     75.00 o 
   3   2   1      160.60      138.09      8.49 o 
   4   2   1     6866.76     6929.67    101.13 o 
  -5   3   1     1647.67     1613.03     46.54 o 
  -4   3   1      303.63      268.24     16.54 o 
  -3   3   1     9242.27     9109.48    186.99 o 
  -2   3   1     1059.91     1123.56     24.89 o 
  -1   3   1    21115.01    18882.25    152.97 o 
   0   3   1     5394.61     5555.05     69.77 o 
   1   3   1     3427.92     3538.73     30.90 o 
   2   3   1     6664.79     7183.34     57.66 o 
   3   3   1    10211.43    10037.59    151.30 o 
   4   3   1      563.89      565.60     24.82 o 
  -5   4   1      586.97      612.37     39.79 o 
  -4   4   1    15574.41    14753.88    141.02 o 
  -3   4   1      483.53      511.29     29.53 o 
  -2   4   1     1621.83     1698.32     40.19 o 
  -1   4   1     2164.31     2455.90     25.70 o 
   0   4   1    32099.45    25826.46    188.61 o 
   1   4   1       31.15       26.58      3.52 o 
   2   4   1     2630.66     2709.79     28.38 o 
   3   4   1      317.69      327.05     13.72 o 
   4   4   1     4872.36     4743.88     80.70 o 
  -5   5   1     3187.99     3201.39     70.09 o 
  -4   5   1        4.64        9.35      4.48 o 
  -3   5   1     9589.24     9484.45    117.37 o 
  -2   5   1     7198.11     7427.96    102.46 o 
  -1   5   1    24803.57    23192.99    160.70 o 
   0   5   1     1783.81     1927.29     22.39 o 
   1   5   1      516.73      551.22     14.82 o 
   2   5   1     3026.11     3219.18     42.41 o 
   3   5   1    20187.02    19813.05    172.87 o 
   4   5   1     1432.35     1391.50     33.28 o 
  -4   6   1     4112.09     4002.51     60.91 o 
  -3   6   1     7799.01     7817.07    104.67 o 
  -2   6   1      293.71      310.80     15.77 o 
  -1   6   1     8210.22     8205.38     66.74 o 
   0   6   1    16746.13    15580.08    124.02 o 
   1   6   1     6266.08     6331.91     60.33 o 
   2   6   1     1078.38     1164.81     26.22 o 
   3   6   1      877.20      861.90     23.75 o 
   4   6   1     1162.26     1173.79     31.55 o 
  -4   7   1      679.00      695.71     24.28 o 
  -3   7   1     1108.32     1121.04     33.36 o 
  -2   7   1    12147.35    12269.63    116.54 o 
  -1   7   1      600.93      626.56     13.69 o 
   0   7   1     6687.93     6880.99     50.15 o 
   1   7   1      191.96      188.80      7.28 o 
   2   7   1    19037.52    18752.98    166.15 o 
   3   7   1      567.49      590.64     20.46 o 
   4   7   1     3854.98     3798.93    106.42 o 
  -4   8   1      158.94      175.58     20.98 o 
  -3   8   1     7791.43     7676.44     89.31 o 
  -2   8   1      453.69      449.43     16.07 o 
  -1   8   1     9253.73     9286.92     78.47 o 
   0   8   1      182.02      217.16      7.26 o 
   1   8   1    14861.98    14215.28    101.31 o 
   2   8   1      604.61      639.69     20.20 o 
   3   8   1       21.17       98.85     24.65 o 
   4   8   1      147.60      173.32     18.00 o 
  -4   9   1        4.04       29.77     15.74 o 
  -3   9   1     2517.31     2561.22     46.71 o 
  -2   9   1    13059.85    12892.93    198.75 o 
  -1   9   1      804.52      854.23     18.38 o 
   0   9   1      138.31      165.43      7.90 o 
   1   9   1       11.84       23.46      4.84 o 
   2   9   1     9235.01     9356.27    102.49 o 
   3   9   1     3996.19     3849.75     75.43 o 
  -4  10   1     7241.43     7256.94    109.61 o 
  -3  10   1     1111.27     1143.87     32.85 o 
  -2  10   1      974.38      980.98     26.37 o 
  -1  10   1      919.69      979.58     34.44 o 
   0  10   1    11550.87    11274.60     87.69 o 
   1  10   1    14614.66    14295.11    299.99 o 
   2  10   1     2536.11     2531.11     57.41 o 
   3  10   1      256.48      261.39     20.14 o 
  -3  11   1     4631.02     4820.70     93.93 o 
  -2  11   1     1724.47     1831.05     50.89 o 
  -1  11   1    13741.71    13459.33    319.94 o 
   0  11   1      169.69      183.41      8.73 o 
   1  11   1     3292.46     3382.94     46.99 o 
   2  11   1      276.02      341.43     21.17 o 
   3  11   1     6189.81     6341.13    109.49 o 
  -3  12   1      295.95      349.67     36.36 o 
  -2  12   1       11.93       26.23     13.20 o 
  -1  12   1       23.10       47.15     11.94 o 
   0  12   1     9339.96     9055.01     78.10 o 
   1  12   1      405.17      437.06     23.35 o 
   2  12   1     5551.08     5587.71     98.12 o 
  -2  13   1     4481.58     4473.84    113.19 o 
  -1  13   1     8756.21     8509.58    163.56 o 
   0  13   1        3.42       40.93     12.15 o 
   1  13   1     1015.40     1067.32     64.15 o 
   2  13   1     1042.41     1080.62     40.82 o 
  -1  14   1     1021.26     1017.90     38.72 o 
   0  14   1     4324.62     4133.97    117.98 o 
   1  14   1     7961.59     7966.60    178.25 o 
  -4   0   2    17668.44    16495.97    255.91 o 
  -2   0   2    12513.74    12848.94    183.32 o 
   0   0   2    17118.15    16115.26    129.65 o 
   2   0   2    15798.19    16217.26    217.48 o 
   4   0   2     2187.21     2236.01     74.29 o 
  -5   1   2     4338.26     4074.44     75.09 o 
  -3   1   2     2602.25     2570.26     36.71 o 
  -2   1   2     2295.75     2478.98     29.59 o 
  -1   1   2    26126.40    23101.87    598.05 o 
   0   1   2     9448.01     9556.64     61.70 o 
   1   1   2     2326.19     2610.72     25.89 o 
   2   1   2     6520.65     6887.60     57.42 o 
   3   1   2    18364.64    17930.23    154.14 o 
   4   1   2      152.39      184.09     15.49 o 
  -5   2   2      123.52      133.81     14.32 o 
  -4   2   2     7333.29     7053.43     99.50 o 
  -3   2   2     9274.99     9185.63    157.84 o 
  -2   2   2     1767.68     1856.45     24.40 o 
  -1   2   2    12669.12    12255.03    101.68 o 
   0   2   2     8324.80     8232.58     64.68 o 
   1   2   2    17605.10    17993.22    121.94 o 
   2   2   2     4145.98     4258.73     40.53 o 
   3   2   2     4301.57     4495.11     56.63 o 
   4   2   2     1216.02     1238.62     38.89 o 
  -5   3   2     1823.43     1796.15     48.52 o 
  -4   3   2      191.32      205.39     11.89 o 
  -3   3   2      440.92      433.55     17.61 o 
  -2   3   2    16299.74    15872.54    127.40 o 
  -1   3   2     3004.57     3152.41     35.83 o 
   0   3   2    15088.91    14397.41    106.67 o 
   1   3   2      336.27      385.08      8.76 o 
   2   3   2     6435.77     6476.58     55.39 o 
   3   3   2     1587.40     1655.09     31.45 o 
   4   3   2     4651.14     4759.24     83.08 o 
  -5   4   2     3816.25     3766.81     74.77 o 
  -4   4   2      198.84      221.33     14.98 o 
  -3   4   2     7911.53     7859.03     99.65 o 
  -2   4   2      236.64      277.29      8.44 o 
  -1   4   2     6852.21     7526.76     58.78 o 
   0   4   2      431.91      499.62     18.15 o 
   1   4   2    50117.39    42306.89    298.66 o 
   2   4   2       46.17       63.32      4.62 o 
   3   4   2      192.76      195.85     11.18 o 
   4   4   2      180.36      174.03     16.33 o 
  -5   5   2     1071.94     1075.66     38.37 o 
  -4   5   2     3252.25     3247.43     62.97 o 
  -3   5   2      219.34      215.48     13.33 o 
  -2   5   2    26363.97    24380.90    199.17 o 
  -1   5   2     3809.84     3828.24     43.69 o 
   0   5   2     8759.75     9016.49     64.84 o 
   1   5   2      284.51      317.67      7.48 o 
   2   5   2     2204.99     2096.50     35.38 o 
   3   5   2     4327.22     4254.26     82.19 o 
   4   5   2     9421.95     9170.75    228.80 o 
  -4   6   2     6316.29     6281.62     96.56 o 
  -3   6   2     3572.84     3540.42     62.33 o 
  -2   6   2     5016.43     5306.03     60.60 o 
  -1   6   2        2.71       78.94     25.07 o 
   0   6   2    12853.36    12585.80     87.62 o 
   1   6   2    14798.16    14664.08    100.52 o 
   2   6   2     5221.19     5027.00     85.68 o 
   3   6   2       36.66       73.26     15.68 o 
   4   6   2     2149.73     2209.36     56.99 o 
  -4   7   2      129.32      132.85     13.94 o 
  -3   7   2     3058.86     3217.74     49.51 o 
  -2   7   2     1922.12     2106.28     37.00 o 
  -1   7   2    14278.18    13671.50    146.35 o 
   0   7   2      226.23      238.32      7.99 o 
   1   7   2      156.98      182.33      7.30 o 
   2   7   2      901.46      970.25     31.38 o 
   3   7   2    12731.52    12280.88    156.74 o 
   4   7   2      424.12      438.41     25.84 o 
  -4   8   2    10458.46    10312.75    139.94 o 
  -3   8   2      905.07      915.18     25.50 o 
  -2   8   2     4911.24     5103.89     63.15 o 
  -1   8   2      140.40      170.28     10.77 o 
   0   8   2     8662.09     8564.93     75.96 o 
   1   8   2     3308.31     3304.92     41.28 o 
   2   8   2     6803.42     6940.03    102.70 o 
   3   8   2      205.83      228.84     24.26 o 
  -4   9   2      730.20      758.89     26.49 o 
  -3   9   2     1957.87     2006.81     40.00 o 
  -2   9   2     6042.66     5955.87     96.43 o 
  -1   9   2    14751.82    13719.13    113.84 o 
   0   9   2      152.96      184.60     11.25 o 
   1   9   2      238.10      264.32     14.16 o 
   2   9   2       21.56       43.15      9.20 o 
   3   9   2     8737.30     8311.31    125.95 o 
  -4  10   2     5022.98     5130.67    101.42 o 
  -3  10   2     4006.80     4132.09     83.87 o 
  -2  10   2     1489.69     1581.68     46.24 o 
  -1  10   2      697.59      739.34     39.36 o 
   0  10   2     3296.71     3183.52     43.18 o 
   1  10   2    14631.71    13855.05    143.29 o 
   2  10   2     2621.29     2695.04     84.20 o 
   3  10   2      370.90      419.72     25.69 o 
  -3  11   2        7.77       18.68     15.68 o 
  -2  11   2     9424.79     9476.65    139.10 o 
  -1  11   2     1588.41     1616.82     36.63 o 
   0  11   2     9546.17     9061.62     87.31 o 
   1  11   2       70.21       81.87     10.50 o 
   2  11   2     7312.60     7218.41    114.82 o 
  -3  12   2    11755.47    11909.11    173.82 o 
  -2  12   2      670.75      681.69     32.05 o 
  -1  12   2     2660.32     2723.87     50.70 o 
   0  12   2       20.39       38.43      7.57 o 
   1  12   2     6898.02     6744.42     99.81 o 
   2  12   2      196.26      284.24     43.64 o 
  -2  13   2     4515.24     4636.07     93.37 o 
  -1  13   2     2782.84     2655.79     63.05 o 
   0  13   2     5016.29     4899.65     61.14 o 
   1  13   2      173.80      177.01     24.33 o 
  -1  14   2       12.80       83.88     19.04 o 
   0  14   2     2399.79     2396.74     48.62 o 
   1  14   2     3349.46     3428.27     75.31 o 
  -5   0   3     1684.98     1626.82     62.82 o 
  -3   0   3    23974.92    21785.05    307.57 o 
  -1   0   3     6427.52     7226.88    116.37 o 
   1   0   3    27839.83    26573.03    329.24 o 
   3   0   3     1131.83     1154.52     47.50 o 
  -5   1   3     3239.36     3104.27     63.98 o 
  -4   1   3     3801.48     3615.78     62.65 o 
  -3   1   3     1078.57     1108.07     21.90 o 
  -2   1   3    15768.66    15473.96    156.58 o 
  -1   1   3     6942.46     7127.14     73.20 o 
   0   1   3    17554.81    17143.53    152.50 o 
   1   1   3     2272.50     2390.54     27.11 o 
   2   1   3     1098.42     1176.53     19.84 o 
   3   1   3     4637.23     4899.74     61.85 o 
   4   1   3     8076.98     8172.66    121.30 o 
  -5   2   3     1387.65     1297.90     39.55 o 
  -4   2   3     1381.08     1384.60     36.08 o 
  -3   2   3    12329.72    11915.91    132.76 o 
  -2   2   3    12573.32    12636.93    131.94 o 
  -1   2   3        0.54       14.00      2.98 o 
   0   2   3     5867.40     5805.84     44.04 o 
   1   2   3     7883.98     7870.59     64.09 o 
   2   2   3     2838.60     2907.30     34.03 o 
   3   2   3     1589.59     1691.34     32.99 o 
   4   2   3       14.72       17.13      8.00 o 
  -5   3   3     8488.83     7985.64    125.76 o 
  -4   3   3      286.99      294.63     16.96 o 
  -3   3   3     2344.57     2413.39     44.52 o 
  -2   3   3      299.60      314.55     11.54 o 
  -1   3   3    23251.72    21350.75    150.97 o 
   0   3   3     4050.88     4033.66     33.42 o 
   1   3   3     2963.75     3001.84     31.81 o 
   2   3   3      786.51      821.69     16.38 o 
   3   3   3     9509.04     9555.76    141.81 o 
   4   3   3      244.61      280.91     29.35 o 
  -5   4   3      180.77      174.71     30.65 o 
  -4   4   3    12340.82    11512.34    141.54 o 
  -3   4   3        1.96       13.77      4.95 o 
  -2   4   3     8686.70     8965.60     72.30 o 
  -1   4   3      283.93      297.92      9.84 o 
   0   4   3     7407.03     7372.86     64.85 o 
   1   4   3        0.69       11.61      5.78 o 
   2   4   3    17317.64    16959.99    279.90 o 
   3   4   3      158.14      155.41     24.96 o 
   4   4   3     1059.05     1052.67     56.06 o 
  -5   5   3     3207.02     3166.35     67.99 o 
  -4   5   3      785.30      817.20     29.22 o 
  -3   5   3      683.45      704.99     23.25 o 
  -2   5   3     1667.43     1758.60     23.60 o 
  -1   5   3    30598.88    27488.17    193.92 o 
   0   5   3     3329.30     3435.09     39.30 o 
   1   5   3      234.11      268.21     11.13 o 
   2   5   3       66.05      101.95     18.33 o 
   3   5   3     5850.50     5871.04    101.92 o 
  -4   6   3     5457.98     5343.93     86.24 o 
  -3   6   3    16609.80    15489.09    144.15 o 
  -2   6   3     1133.08     1156.33     23.12 o 
  -1   6   3      320.12      373.73     25.06 o 
   0   6   3     2296.75     2398.60     59.83 o 
   1   6   3    10871.87    10467.17    100.32 o 
   2   6   3     9375.54     8889.53    177.42 o 
   3   6   3     2113.98     2066.27     51.66 o 
  -4   7   3     2401.17     2409.49     54.12 o 
  -3   7   3      141.89      148.20     10.61 o 
  -2   7   3     6107.00     6452.17     98.19 o 
  -1   7   3      839.64      906.09     19.67 o 
   0   7   3    16360.38    15825.02    125.55 o 
   1   7   3        0.84       16.73      3.89 o 
   2   7   3     2624.04     2564.29     56.30 o 
   3   7   3     1070.51     1090.33     38.10 o 
  -4   8   3     1049.44     1083.73     41.00 o 
  -3   8   3    14675.75    14146.22    182.86 o 
  -2   8   3       80.92      165.90     32.91 o 
  -1   8   3       28.18       44.10      5.83 o 
   0   8   3      438.92      531.47     31.23 o 
   1   8   3    10119.83     9996.20     91.11 o 
   2   8   3      288.24      314.73     19.68 o 
   3   8   3     2993.12     2907.74     71.36 o 
  -4   9   3     2403.13     2331.51     63.69 o 
  -3   9   3        7.94       22.43      8.16 o 
  -2   9   3     8529.75     8588.65    126.00 o 
  -1   9   3     7597.78     7477.34     93.83 o 
   0   9   3     8966.88     8785.68     83.84 o 
   1   9   3        6.59       54.06     20.80 o 
   2   9   3     1511.54     1462.56     44.26 o 
   3   9   3      545.16      578.11     38.16 o 
  -3  10   3     3163.84     3381.88     76.53 o 
  -2  10   3     2929.22     3019.55     68.05 o 
  -1  10   3      488.73      520.69     16.89 o 
   0  10   3     1809.47     1748.49     31.87 o 
   1  10   3     7761.90     7454.90     94.41 o 
   2  10   3     6051.64     5750.76     99.83 o 
  -3  11   3      457.19      494.49     28.94 o 
  -2  11   3      853.24      850.56     35.83 o 
  -1  11   3    11565.98    11108.36    123.33 o 
   0  11   3      152.08      151.83     12.30 o 
   1  11   3     1528.09     1534.81     38.56 o 
   2  11   3        0.89       18.63     11.38 o 
  -3  12   3      340.47      381.27     26.66 o 
  -2  12   3     7019.14     6894.19    118.30 o 
  -1  12   3      199.33      192.11     16.39 o 
   0  12   3     8581.40     8043.14     84.83 o 
   1  12   3      203.01      252.45     26.01 o 
  -2  13   3     1791.59     1860.74     57.09 o 
  -1  13   3     3445.91     3284.46     79.51 o 
   0  13   3     1088.23     1137.03     33.05 o 
   1  13   3      747.44      705.03     55.32 o 
  -4   0   4     5049.05     4762.39    105.35 o 
  -2   0   4     6096.92     5846.65    106.92 o 
   0   0   4     1102.10     1132.32     19.66 o 
   2   0   4    26513.62    25973.94    259.58 o 
  -5   1   4     7231.95     6839.19    104.16 o 
  -4   1   4     4202.93     4086.12     94.68 o 
  -3   1   4     1532.94     1559.08     34.64 o 
  -2   1   4      514.57      545.39     68.29 o 
  -1   1   4    30172.10    27510.54    253.48 o 
   0   1   4     3517.16     3674.45     33.67 o 
   1   1   4     5567.51     5725.17     53.51 o 
   2   1   4      187.38      166.21      8.36 o 
   3   1   4     2289.54     2464.72     54.01 o 
  -5   2   4      363.31      391.74     21.78 o 
  -4   2   4     2203.14     2239.01     48.33 o 
  -3   2   4     5622.56     5841.82     63.88 o 
  -2   2   4     7036.18     7245.09     89.60 o 
  -1   2   4     3052.93     3042.47     30.14 o 
   0   2   4     2621.41     2797.92     35.92 o 
   1   2   4     7493.43     7792.44     80.29 o 
   2   2   4     6292.28     6327.89     70.71 o 
   3   2   4     2984.76     3005.64     60.23 o 
  -5   3   4     1613.27     1576.44     44.40 o 
  -4   3   4     9030.57     8762.08    139.22 o 
  -3   3   4      505.57      561.80     23.93 o 
  -2   3   4     2933.93     3056.07     34.33 o 
  -1   3   4      314.35      340.19     12.80 o 
   0   3   4     7766.19     7523.97    100.35 o 
   1   3   4     2672.88     2745.26     39.98 o 
   2   3   4      808.93      811.48     21.11 o 
   3   3   4     1709.53     1801.40     46.47 o 
  -5   4   4       75.75       68.30     11.60 o 
  -4   4   4      272.45      304.60     17.56 o 
  -3   4   4    21866.73    20655.34    353.64 o 
  -2   4   4     2168.30     2230.87     35.69 o 
  -1   4   4     4454.63     4549.24     48.72 o 
   0   4   4      120.37      135.15     11.53 o 
   1   4   4    13124.14    12784.17    118.36 o 
   2   4   4      480.67      492.62     22.42 o 
   3   4   4     6789.17     6884.93    104.85 o 
  -4   5   4     3982.16     3990.54     69.69 o 
  -3   5   4      186.40      184.09     14.59 o 
  -2   5   4      617.03      642.57     18.56 o 
  -1   5   4     4056.31     4168.72     47.38 o 
   0   5   4    14905.78    13934.96    112.64 o 
   1   5   4     1235.47     1291.16     37.60 o 
   2   5   4      622.25      631.12     26.18 o 
   3   5   4      479.82      506.55     25.72 o 
  -4   6   4      505.51      574.37     40.37 o 
  -3   6   4     8625.12     8762.75    126.38 o 
  -2   6   4    11875.48    11748.14    115.48 o 
  -1   6   4      856.78      872.46     19.92 o 
   0   6   4     3853.73     3890.79     93.94 o 
   1   6   4     3616.45     3546.35     50.49 o 
   2   6   4     7813.88     7649.68    111.80 o 
   3   6   4     1943.90     1999.29     59.01 o 
  -4   7   4      693.37      707.32     33.02 o 
  -3   7   4       67.19       78.39     12.40 o 
  -2   7   4     1221.98     1230.88     38.11 o 
  -1   7   4     9683.11     9598.76     88.75 o 
   0   7   4     2169.71     2226.43     34.75 o 
   1   7   4    10421.19    10279.93    105.98 o 
   2   7   4       56.22       76.86     16.36 o 
   3   7   4     5276.57     5280.92    160.64 o 
  -4   8   4     3171.87     3161.57     75.44 o 
  -3   8   4      893.92      964.38     37.27 o 
  -2   8   4    10935.05    10914.90    149.11 o 
   0   8   4     2936.60     2929.20     41.89 o 
   1   8   4       75.27       90.59     12.35 o 
   2   8   4     7719.34     7350.10    114.81 o 
  -4   9   4      618.08      682.69     46.62 o 
  -3   9   4      609.34      595.59     30.16 o 
  -2   9   4       27.76       35.06      9.33 o 
  -1   9   4    15493.85    15080.95    137.26 o 
   0   9   4     1493.23     1586.22     30.48 o 
   1   9   4     3679.72     3485.99     71.49 o 
   2   9   4      358.63      352.27     22.96 o 
  -3  10   4     7187.80     7260.83    187.17 o 
  -2  10   4     2552.99     2709.12     65.95 o 
  -1  10   4     1420.65     1424.85     29.87 o 
   0  10   4      109.74      122.63     11.01 o 
   1  10   4     3906.16     3873.16     78.22 o 
   2  10   4     6581.58     6547.64    114.21 o 
  -3  11   4      161.77      172.31     20.02 o 
  -2  11   4     2159.42     2191.17    105.95 o 
  -1  11   4     1651.35     1723.79     37.18 o 
   0  11   4    10282.57     9741.42     97.54 o 
   1  11   4       97.57      113.65     15.20 o 
  -2  12   4        7.40       47.28     16.96 o 
  -1  12   4     2839.26     2819.91     55.98 o 
   0  12   4       74.53       68.14      8.61 o 
   1  12   4     6227.43     6028.95    107.71 o 
  -1  13   4     5149.80     4886.71     77.81 o 
   0  13   4     4918.22     4643.86     74.80 o 
  -5   0   5     2910.75     2913.53     88.45 o 
  -3   0   5    17683.55    17366.89    267.16 o 
  -1   0   5     4799.53     4931.45    101.45 o 
   1   0   5     2677.83     2732.19     50.52 o 
  -5   1   5      867.56      942.59     34.07 o 
  -4   1   5     5005.29     5158.68    111.13 o 
  -3   1   5     1683.04     1737.32     50.03 o 
  -2   1   5      176.00      189.93     10.25 o 
  -1   1   5     1048.91     1024.80     19.59 o 
   0   1   5    24826.43    22688.74    188.50 o 
   1   1   5     4688.56     4581.58     57.99 o 
   2   1   5      330.14      326.50     14.56 o 
  -5   2   5      321.17      307.23     19.64 o 
  -4   2   5     1977.74     1905.21     44.77 o 
  -3   2   5     4603.63     4719.29     58.12 o 
  -2   2   5    11244.71    11283.84    110.51 o 
  -1   2   5     4339.43     4330.48     47.54 o 
   0   2   5       82.04      104.15     13.95 o 
   1   2   5     2819.74     2935.03     44.41 o 
   2   2   5     3706.49     3813.12     54.99 o 
   3   2   5     2853.16     2925.14     63.31 o 
  -4   3   5     3069.97     3121.39     59.60 o 
  -3   3   5     2786.92     2859.54     80.57 o 
  -2   3   5     1714.63     1770.68     32.97 o 
  -1   3   5     9020.71     9036.46     81.27 o 
   0   3   5      252.17      293.61     32.07 o 
   1   3   5     9443.58     9501.78     98.60 o 
   2   3   5      427.77      482.92     38.47 o 
   3   3   5      875.31      924.52     37.53 o 
  -4   4   5     1742.58     1726.84     67.66 o 
  -3   4   5     1216.71     1290.28     38.87 o 
  -2   4   5    19786.94    18764.30    168.89 o 
  -1   4   5      854.61      872.60     20.65 o 
   0   4   5      579.09      620.87     16.88 o 
   1   4   5      678.45      729.38     21.48 o 
   2   4   5    11865.19    11452.97    148.30 o 
  -4   5   5      737.11      742.75     32.52 o 
  -3   5   5     3351.56     3314.47     68.23 o 
  -2   5   5      480.67      507.79     17.90 o 
  -1   5   5     9271.88     9265.08     86.15 o 
   0   5   5     4692.48     4705.81     54.82 o 
   1   5   5     5788.09     5736.37     71.59 o 
   2   5   5      108.51      132.29     38.54 o 
  -4   6   5      688.03      698.46     32.73 o 
  -3   6   5     2494.95     2715.67     62.80 o 
  -2   6   5     6138.74     6205.43     77.03 o 
  -1   6   5    11160.08    10831.74     98.42 o 
   0   6   5      124.16      149.68      9.45 o 
   1   6   5     3824.78     3768.81     56.17 o 
   2   6   5     5084.08     4965.89     89.48 o 
  -4   7   5     9943.79     9782.17    180.87 o 
  -3   7   5      256.45      274.52     20.22 o 
  -2   7   5     3334.67     3361.07     53.13 o 
  -1   7   5      548.03      570.09     17.84 o 
   0   7   5     8356.32     7943.94     80.98 o 
   1   7   5      454.26      491.66     18.99 o 
   2   7   5     1554.05     1561.89     47.96 o 
  -4   8   5       13.15       16.90      8.34 o 
  -3   8   5     6095.65     6293.46    110.91 o 
  -2   8   5      148.52      158.28     16.26 o 
  -1   8   5     5516.24     5573.13     92.52 o 
   0   8   5      225.08      234.76     12.16 o 
   1   8   5     5883.60     5814.45     99.21 o 
   2   8   5      317.50      343.64     23.69 o 
  -3   9   5      617.89      696.51     74.25 o 
  -2   9   5       18.77       23.41      8.20 o 
  -1   9   5     1968.21     2034.35     36.88 o 
   0   9   5    11351.19    10774.42    103.98 o 
   1   9   5      849.62      916.66     36.71 o 
  -3  10   5     4538.39     4728.50     98.88 o 
  -2  10   5     6929.92     6803.31    117.96 o 
  -1  10   5      236.74      260.19     13.51 o 
   0  10   5       25.64       20.07      5.44 o 
   1  10   5      901.10      865.66     36.44 o 
  -2  11   5      293.94      284.21     22.88 o 
  -1  11   5     4041.78     4123.03     58.51 o 
   0  11   5     1229.22     1207.79     29.66 o 
  -1  12   5      200.02      223.50     16.90 o 
  -2   0   6    21347.58    20285.18    307.84 o 
   0   0   6      711.37      727.53     37.15 o 
   2   0   6     8299.76     8509.61    168.84 o 
  -4   1   6     2212.04     2320.88     69.59 o 
  -3   1   6     6780.30     7091.23     83.84 o 
  -2   1   6       21.40       28.58      6.74 o 
  -1   1   6      533.88      513.50     16.93 o 
   0   1   6      796.86      798.77     32.60 o 
   1   1   6     7333.54     7316.89    104.19 o 
   2   1   6     2051.38     2141.55     50.41 o 
  -4   2   6      131.25      132.86     20.21 o 
  -3   2   6     1469.91     1472.27     32.91 o 
  -2   2   6     5604.10     5854.60     87.93 o 
  -1   2   6     8872.65     8497.36     90.08 o 
   0   2   6      693.65      714.88     21.35 o 
   1   2   6     2732.27     2734.87     51.51 o 
   2   2   6     3226.13     3234.47     64.24 o 
  -4   3   6    10187.08    10096.10    196.67 o 
  -3   3   6     2068.11     2080.30     40.20 o 
  -2   3   6       15.44       32.54      6.26 o 
  -1   3   6     2051.56     2026.49     37.27 o 
   0   3   6     9878.17     9397.26    100.01 o 
   1   3   6      776.10      775.67     23.74 o 
   2   3   6     3489.26     3600.53     73.38 o 
  -4   4   6       42.24       52.24     17.30 o 
  -3   4   6     5015.89     4992.64     88.51 o 
  -2   4   6      490.76      488.93     20.15 o 
  -1   4   6     8462.60     8321.34     82.06 o 
   0   4   6      393.45      400.54     16.66 o 
   1   4   6      269.02      307.31     15.25 o 
   2   4   6        1.95      102.97     21.02 o 
  -4   5   6     5134.89     5128.62     96.62 o 
  -3   5   6     2103.88     2147.37     55.93 o 
  -2   5   6      933.51     1022.35     55.16 o 
  -1   5   6       77.28       85.13      7.99 o 
   0   5   6    17841.79    16942.69    140.76 o 
   1   5   6      917.07      871.69     26.11 o 
   2   5   6     1009.70     1031.28     39.30 o 
  -4   6   6       25.87       34.91     10.45 o 
  -3   6   6     3739.60     3907.44     81.11 o 
  -2   6   6     4557.65     4544.59     66.53 o 
  -1   6   6     2629.39     2656.74     41.68 o 
   0   6   6     2156.93     2108.00     37.07 o 
   1   6   6       36.86       75.81     15.08 o 
  -3   7   6     9696.00     9793.65    158.74 o 
  -2   7   6       10.40       11.59      5.29 o 
  -1   7   6     3120.56     3050.38     46.83 o 
   0   7   6      544.58      560.73     18.90 o 
   1   7   6     4460.24     4278.26     84.61 o 
  -3   8   6       54.58       48.17     11.88 o 
  -2   8   6     9405.88     9176.85    140.85 o 
  -1   8   6      160.16      155.96     11.45 o 
   0   8   6     1146.05     1127.89     28.12 o 
   1   8   6      394.96      419.46     43.80 o 
  -2   9   6      192.32      221.88     21.02 o 
  -1   9   6     1174.02     1243.57     39.34 o 
   0   9   6     4270.55     4157.81     59.05 o 
  -2  10   6     5698.95     5716.60    108.17 o 
  -1  10   6     3883.14     3906.43     57.77 o 
  -3   0   7     1420.99     1606.12     62.73 o 
  -1   0   7    13801.68    13204.15    230.99 o 
   1   0   7       52.22       77.70     16.85 o 
  -3   1   7     2036.60     2238.05     53.51 o 
  -2   1   7     2255.01     2284.89     52.23 o 
  -1   1   7      671.17      678.11     27.59 o 
   0   1   7     5964.85     5805.48     93.82 o 
   1   1   7      643.86      658.62     28.42 o 
  -3   2   7     1223.55     1240.59     72.55 o 
  -2   2   7     2995.49     3094.51     63.57 o 
  -1   2   7     4628.37     4428.76     91.34 o 
   0   2   7     5770.29     5441.90     89.76 o 
   1   2   7        5.47        9.68      5.89 o 
  -3   3   7     6624.02     6780.80    104.55 o 
  -2   3   7      489.05      489.16     23.87 o 
  -1   3   7     2088.42     1996.16     39.43 o 
   0   3   7      814.99      788.83     30.32 o 
   1   3   7     6969.80     6877.21    107.09 o 
  -3   4   7       40.17       27.20     11.96 o 
  -2   4   7    10193.22     9893.36    162.48 o 
  -1   4   7        1.43       30.76     15.10 o 
   0   4   7     2938.73     2808.60     49.90 o 
   1   4   7        1.63       23.29      8.22 o 
  -3   5   7     3606.10     3797.30     80.95 o 
  -2   5   7      545.13      544.82     48.62 o 
  -1   5   7        7.75       36.57      9.72 o 
   0   5   7     1643.74     1625.11     37.96 o 
  -3   6   7      457.03      481.18     28.61 o 
  -2   6   7     5209.96     5197.92     90.50 o 
  -1   6   7     5431.06     5296.26     74.98 o 
   0   6   7      462.33      468.03     20.52 o 
  -2   7   7     2309.28     2285.53     48.49 o 
  -1   7   7       66.92       73.09     10.10 o 
   0   7   7     4669.27     4645.69     71.48 o 
  -1   8   7     8939.77     8708.46     95.43 o 
  -2   0   8     6384.96     6439.26    147.51 o 
  -2   1   8     2183.65     2089.68     53.48 o 
  -1   1   8      227.12      240.57     18.00 o 
  -2   2   8     2327.30     2339.64     69.99 o 
  -1   2   8     2931.26     2942.41     92.26 o 
  -2   3   8     6319.89     6336.33    127.30 o 
  -1   3   8       66.62       67.14     11.76 o 
                                                 
